# Supplementary material for: CYP24A1 DNA Methylation in Colorectal Cancer as Potential Prognostic and Predictive Markers
Source: Biomolecules. 2025 Jan 10;15(1):104. doi: 10.3390/biom15010104 (PMC11763947; doi:10.3390/biom15010104)
Supplement: Supplementary file 1 [file biomolecules-15-00104-s001.zip]

Archive with 1 entries (1 files):
- biomolecules-3320003 -supplementary materials-update.pdf
